# Supplementary material for: Different Reactions in Each Enterotype Depending on the Intake of Probiotic Yogurt Powder
Source: Microorganisms. 2021 Jun 11;9(6):1277. doi: 10.3390/microorganisms9061277 (PMC8230767; doi:10.3390/microorganisms9061277)
Supplement: Supplementary file 1 [file microorganisms-09-01277-s001.zip]

Archive with 7 entries (5 files):
- microorganisms-1251211-supplementary/
- microorganisms-1251211-supplementary/microorganisms-1251211 supplementary/
- microorganisms-1251211-supplementary/microorganisms-1251211 supplementary/Supplementary materials 1 (Questionnaire).xlsx
- microorganisms-1251211-supplementary/microorganisms-1251211 supplementary/Supplementary materials 2 (Blood index).xlsx
- microorganisms-1251211-supplementary/microorganisms-1251211 supplementary/Supplementary materials 3 (Safety parameter-Hematologic).xlsx
- microorganisms-1251211-supplementary/microorganisms-1251211 supplementary/Supplementary materials 4 (Fecal type).xlsx
- microorganisms-1251211-supplementary/microorganisms-1251211 supplementary/Supplementary materials 5 (Bacteria).xlsx
