# Supplementary material for: Different Reactions in Each Enterotype Depending on the Intake of Probiotic Yogurt Powder
Source: Microorganisms. 2021 Jun 11;9(6):1277. doi: 10.3390/microorganisms9061277 (PMC8230767; doi:10.3390/microorganisms9061277)
Supplement: Supplementary file 1 [file microorganisms-09-01277-s001.zip › microorganisms-1251211-supplementary/microorganisms-1251211 supplementary/Supplementary materials 1 (Questionnaire).xlsx]

## Sheet: Baseline
			Family history (Not me)																Medical history (Past)																						Smoking			Drinking		Exercise
Enterotype	DB no.	Birth	Hypertension	Diabetes mellitus	Cataract	Depressive disorder	Gingivitis	cerebral infarction	Rheumarthritis	Cardiac disorde	Dyslipidemia	Tuberculosis	Depression	Dementia	Etc(with cancer)	Allergy	Absence	unknown	Hypertension	Diabetes mellitus	Cataract	Depressive disorder	Gingivitis	cerebral infarction	Rheumarthritis	Cardiac disorde	Dyslipidemia	Tuberculosis	Stomach ulcer	Intestinal Metaplasia	Stomach polyp	Gastritis	Colon polyp	Colitis	Crohn disease	Hemorrhoids	Etc(with cancer)	Allergy	Absence	unknown	Non-smoker	Ex-smoker	Present	Non-drinker	Drinker	Not at all	Light	Breathless	Strenuous
R	71	1942-06-20	o																		o																				o			o			o
B	27	1947-12-25	o													o					o																o				o			o			o
B	31	1957-02-15															o																						o		o			o		o
B	33	1951-08-25															o										o														o			o			o
B	42	1957-12-13	o																																				o		o			o			o
B	52	1964-12-08						o																														o			o				o			o
B	75	1958-03-28															o																						o		o				o			o
B	76	1954-03-19	o	o					o	o					o																					o	o				o			o			o
B	78	1959-10-28	o	o										o																									o		o			o				o
B	94	1950-11-10															o		o								o											o			o			o			o
P	37	1939-06-19															o				o																				o			o			o
P	74	1957-12-15															o																				o				o				o			o
P	101	1966-10-13	o																																				o		o				o		o
R	24	1952-08-15															o																				o				o			o			o
R	48	1954-04-19															o						o																		o			o			o
R	49	1948-02-28													o																						o				o			o			o
R	57	1950-10-05	o																o																						o			o				o
R	106	1960-06-12	o							o																													o		o			o			o
[truncated: 52 more columns]

## Sheet: After
				Intake of restricted food	Diet									Number of times of meal (Daily)				Number of defecations (week)							Number of defecations (daily)				Fecal shape				Hospital treatment		Adverse event(AE)		PYP drink texture					The degree of gas in the stomach					Body fatigue
Enterotype	DB no.	Birth		Dairy	Vegetable	Meat	Seafood	Bread	Processed food	A fermented fish sauce	Bean curd	Kimch	Pickled food	1	2	3	4>	<1	2	3	4	5	6	>7	>3	2	1	0	Normal	Diarrhea	Hard	Hemafecia	No	Yes	No	Yes	Very good	Good	Usually	Not good	Not very good	Very severe	A little bit	I do not know	Few	Not at all	Very good	Got better	I do not know
R	71	1942-06-20	최상원			o	o					o	o			o								o			o			o			o		o				o						o				o
B	27	1947-12-25	김계선		o	o						o			o									o					o				o		o				o						o				o
B	31	1957-02-15	남시향			o	o					o	o			o								o			o			o			o		o			o							o			o
B	33	1951-08-25	문법순			o										o								o			o		o				o		o		o								o		o
B	42	1957-12-13	고현순		o	o	o	o				o	o			o						o							o				o		o			o				o							o
B	52	1964-12-08	서정임		o	o		o	o	o	o	o	o			o								o	o				o				o		o			o							o				o
B	75	1958-03-28	조애경													o						o							o				o		o				o				o
B	76	1954-03-19	조수연		o	o		o							o						o								o				o		o					o			o						o
B	78	1959-10-28	오선자		o	o					o	o	o			o				o							o		o		o		o		o				o						o				o
B	94	1950-11-10	황영숙		o	o	o	o	o			o	o			o								o			o		o				o		o				o							o		o
P	37	1939-06-19	임영숙		o	o	o	o	o		o	o	o			o					o								o				o		o		o									o			o
P	74	1957-12-15	정영순		o	o			o		o	o	o		o									o			o		o				o		o				o				o						o
P	101	1966-10-13	김선옥		o	o		o				o			o									o			o		o				o		o			o							o				o
R	24	1952-08-15	홍희자		o	o	o	o	o	o		o			o									o			o		o				o		o		o									o		o
R	48	1954-04-19	양필직		o				o		o	o			o				o										o				o		o		o									o			o
R	49	1948-02-28	황석순		o	o		o		o	o	o			o									o		o			o				o		o		o									o	o
R	57	1950-10-05	권춘희			o	o	o	o		o	o	o		o									o			o		o				o		o			o							o				o
R	106	1960-06-12	김경순		o	o	o	o			o	o	o			o								o			o		o				o		o			o					o						o
[truncated: 7 more columns]
