# Supplementary material for: Different Reactions in Each Enterotype Depending on the Intake of Probiotic Yogurt Powder
Source: Microorganisms. 2021 Jun 11;9(6):1277. doi: 10.3390/microorganisms9061277 (PMC8230767; doi:10.3390/microorganisms9061277)
Supplement: Supplementary file 1 [file microorganisms-09-01277-s001.zip › microorganisms-1251211-supplementary/microorganisms-1251211 supplementary/Supplementary materials 2 (Blood index).xlsx]

## Sheet: Sheet1
식품	DB no.	성명	생년 월일	나이	1차 신장	1차 체중	1차 복부비만(WHR)	1차 BMI	2차 신장	2차 체중	2차 BMI	3차 신장	3차 체중	3차 BMI	1차 혈압 (최고)	1차 혈압 (최저)	2차 혈압 (최고)	2차 혈압 (최저)	3차 혈압 (최고)	3차 혈압 (최저)	1차 Pos/Neg	1차 WBC	1차 RBC	1차 HGB	1차 HCT	1차 MCV	1차 MCH	1차 MCHC	1차 PLT	1차 RDW-SD	1차 RDW-CV	1차 PDW	1차 MPV	1차 P-LCR	1차 PCT	1차 GLU	1차 BUN	1차 CREA	1차 UA	1차 TP	1차 ALB	1차 ALP	1차 AST	1차 ALT	1차 T-BILC	1차 CHOL	1차 TG	1차 GGT	1차 HDL
요거트 파우더	42	고현순	1957-12-13	63	165.2	64.3	0.78	23.5608	165.6	66.15	24.1218	165.7	65.95	24.0198	109	76	127	86	126	86	0	6.83	5.15	14.9	44.5	86.4	28.9	33.5	306	39.8	12.7	9.9	9.3	19	0.28	71	17.9	0.82	5.1	7.5	4.3	82	18	10	0.84	213	92	12	56.6
요거트 파우더	57	권춘희	1950-10-05	70	155	61.2	0.88	25.4735	155.5	60.55	25.0411	155.5	61.15	25.2892	115	73	105	62	111	65	0	5.55	4.25	13	38.2	89.9	30.6	34	241	40.7	12.5	14.1	11.5	38.2	0.28	88	22	0.53	3.9	7.4	4	62	18	15	0.62	157	72	14	46.3
요거트 파우더	106	김경순	1960-06-12	60	151	48.6	0.86	21.3149	151.6	48.35	21.0377	152.1	48.8	21.0941	133	84	135	85	133	89	0	4.72	4.1	12.3	37.2	90.7	30	33.1	220	42.3	12.9	12.1	10.5	29.2	0.23	85	11.4	0.6	4.4	7.3	4.1	61	24	18	0.56	235	138	16	61.4
요거트 파우더	27	김계선	1947-12-25	72	146.8	46.9	0.83	21.7631	147.6	45.9	21.0688	147.5	45.5	20.9135	107	60	107	63	95	67	0	6.59	3.88	12.2	35.4	91.2	31.4	34.5	242	41.8	12.8	10.8	10.4	26.9	0.25	101	13.4	0.49	5.8	7.4	3.8	89	21	9	0.62	180	185	19	33.6
요거트 파우더	101	김선옥	1966-10-13	54	142.5	53.95	0.88	26.5682	141.5	53.65	26.7952	142.2	53.7	26.5568	117	69	122	87	113	78	0	7.66	4.39	13.4	39.3	89.5	30.5	34.1	346	40.6	12.5	10.7	9.4	19.9	0.33	96	13.9	0.61	3.8	7.4	4.2	47	14	16	0.51	264	116	13	66.5
요거트 파우더	31	남시향	1957-02-15	63	154.7	66	0.82	27.578	154.4	66.1	27.7273	154.4	65.5	27.4756	114		117	73	114	79	0	4.78	4.59	13.7	41.5	90.4	29.8	33	253	40.3	12.3	11.7	10.2	27.2	0.26	95	10	0.49	4	7.3	4.2	94	23	22	0.59	241	146	14	56.1
요거트 파우더	33	문법순	1957-02-15	63	154.4	56.9	0.87	23.8681	154.6	56.35	23.5763	154.8	56.2	23.4528	138	87	131	96	135	91	0	5.9	4.01	12.8	37.7	94	31.9	34	261	42.3	12.2	10.5	9.9	22.9	0.26	88	17.4	0.53	4.3	7.2	4.1	54	24	17	0.65	196	181	21	49.8
요거트 파우더	52	서정임	1964-12-08	56	161.5	53.7	1	20.5887	161.7	54.5	20.8438	161.8	53.5	20.436	103	75	110	71	116	80	1	6.03	4.38	13.4	40.2	91.8	30.6	33.3	97	41.2	12.3	13.6	11.8	39.8	0.12	80	18.3	0.76	4.4	7.1	4.2	87	26	19	0.71	199	97	17	58
요거트 파우더	48	양필직	1954-04-19	66	150	58.2	0.89	25.8667	151.1	57.35	25.1191	151.3	58.4	25.5114	118	77	123	77	122	82	0	5.18	4.17	13.1	38.9	93.3	31.4	33.7	296	45.1	13.2	10	9.4	19.5	0.28	80	17.8	0.53	6.3	7.3	3.9	64	29	22	0.36	241	159	23	57.1
요거트 파우더	78	오선자	1959-10-28	61	160.2	50.75	0.81	19.7748	159.9	51.25	20.0446	160.1	49.9	19.4678	121	87	128	94	132	86	0	4.82	4.97	15.3	44.7	89.9	30.8	34.2	320	41.9	12.8	11.4	10	23.7	0.32	75	17.1	0.61	4.3	7.9	4.5	93	19	16	0.65	228	74	15	62.9
요거트 파우더	37	임영숙	1939-06-19	81	147.9	53.6	0.87	24.5035	149.8	53.85	23.9973	149.9	53.35	23.7428	96	69	112	68	115	71	0	5.91	4.43	13.5	40.6	91.6	30.5	33.3	225	44.2	13.3	11.5	10.4	26.8	0.23	91	14.5	0.69	5.1	7.5	4.3	54	29	17	0.57	205	113	21	61.9
요거트 파우더	74	정영순	1957-12-15	63	156.5	50.2	0.82	20.4963	156.7	49.6	20.1996	156.4	49.9	20.3999	118	66	129	70	111	69	0	4.69	4.79	14.5	43.4	90.6	30.3	33.4	223	42.4	12.9	13.7	11.1	34.5	0.25	79	10.2	0.59	3.9	7.3	4.1	100	30	12	1.38	221	95	15	55.8
요거트 파우더	76	조수연	1954-03-19	66	153.7	50	0.82	21.1652	154	50.3	21.2093	154.4	50.8	21.3093	106	57	121	73	111	66	0	5.07	4.64	13.8	41.7	89.9	29.7	33.1	245	42	13	10.5	9.5	20.5	0.23	83	21.3	0.58	4.2	8	4.3	73	32	29	0.55	299	116	17	55.5
요거트 파우더	75	조애경	1958-03-28	62	166.3	64.9	0.82	23.4671	166.8	65.8	23.6501	167.1	65.5	23.4579	117	75	116	77	115	78	0	6.3	5.04	14.6	43.8	86.9	29	33.3	189	41.1	13	12.3	10.5	29.2	0.2	77	27.3	0.69	7.6	7	4.4	73	18	13	0.59	239	75	14	57.2
요거트 파우더	71	최상월	1942-06-20	78	157.5	60.5	0.93	24.389	156.6	60.05	24.4867	157.2	59.6	24.118	135	82	120	79	121	78	0	4.02	4.25	12.4	38.6	90.8	29.2	32.1	217	43.3	13.2	11.5	10	24.8	0.22	87	20.5	0.5	4	8	4.4	57	47	19	0.52	240	84	14	69.9
요거트 파우더	24	홍희자	1952-08-15	68	150.6	57.6	0.85	25.3964	150.9	57.3	25.1638	151.3	56.9	24.8562	104	71	128	77	114	67	0	5.71	4.07	12.6	38.4	94.3	31	32.8	177	42.2	12.2	10.9	10.1	24.9	0.18	84	23.7	0.71	4.6	7.3	4.1	66	30	24	0.77	203	126	21	44.8
요거트 파우더	49	황석순	1948-02-28	72	157.1	63.4	0.92	25.6884	156.6	62.8	25.608	157	64.2	26.0457	129	72	125	67	138	73	0	6.01	4.21	12.3	37.7	89.5	29.2	32.6	364	43.1	13.2	10.3	9.6	20.9	0.35	69	9.7	0.63	4.5	7.5	3.6	105	19	12	0.45	178	135	19	42.8
요거트 파우더	94	황영숙	1950-11-10	70	154.9	56.6	0.97	23.5892	153.7	56.55	23.9378	154.4	55.6	23.3228	131	58	127	64	141	69	0	5.06	3.6	11.5	33.9	94.2	31.9	33.9	204	42.5	12.3	13.9	11.5	38	0.23	98	28	0.56	5.2	7.8	4.4	83	29	18	0.43	129	121	16	39.6
								23.614	154.922	56.4667	23.5349	155.172	56.3583	23.415	117.278	72.8235	121.278	76.0556	120.167	76.3333	0.0555556	5.60167	4.38444	13.2944	39.7611	90.8278	30.3722	33.4389	245.889	42.0444	12.7389	11.6333	10.2833	26.9944	0.25	84.8333	17.4667	0.606667	4.74444	7.45556	4.16111	74.6667	25	17.1111	0.631667	214.889	118.056	16.7222	54.2111
								2.23924	5.96048	6.02483	2.23421	5.90045	6.11372	2.2836	11.7417	8.95239	8.31869	9.91896	11.5434	8.09664	0.229061	0.879041	0.403818	1.00801	2.97305	2.14316	0.919423	0.598274	62.4846	1.30861	0.366877	1.33832	0.745542	6.51225	0.0532291	8.85218	5.45599	0.092376	0.959874	0.283279	0.223952	17.0392	7.43117	4.93163	0.213886	38.6104	33.6823	3.14122	9.33237
										56.4667			56.3583
										6.1995			6.29097
[truncated: 97 more columns]

## Sheet: Sheet3
식품	DB no.	성명	1BLD	1BIL	1URO	1KET	1pH	1S.G	1LFU	2BLD	2BIL	2URO	2KET	2pH	2S.G	2LFU	3BLD	3BIL	3URO	3KET	3pH	3S.G	3LFU
요거트 파우더	42	고현순	0	4	1	3	6	1.025	0	0	0	1	0	7	1.015	0	0	0	1	2	6.5	1.02	0
요거트 파우더	57	권춘희	0	0	1	2	6.5	1.02	4	0	0	1	2	6.5	1.015	0	0	0	1	0	6	1.025	4
요거트 파우더	106	김경순	0	0	1	0	7.5	1.015	5	0	0	1	0	7	1.015	5	0	0	1	2	6.5	1.01	5
요거트 파우더	27	김계선	0	3	1	2	6	1.03	0	0	0	1	0	6	1.03	0	0	0	1	0	6	1.025	0
요거트 파우더	101	김선옥	0	0	1	0	6.5	1.02	5	0	0	1	0	6	1.01	3	0	0	1	2	6	1.02	0
요거트 파우더	31	남시향	0	0	1	0	7.5	1.015	3	0	0	1	0	8	1.015	3	0	0	1	0	7	1.015	4
요거트 파우더	33	문법순	3	0	1	0	8	1.015	0	5	0	1	2	6	1.02	0	5	0	1	2	6	1.025	0
요거트 파우더	52	서정임	0	0	1	0	6	1.025	4	0	0	1	0	7.5	1.015	3	0	0	1	0	6	1.015	5
요거트 파우더	48	양필직	0	0	1	0	6	1.025	0	0	0	1	0	6	1.025	0	0	0	1	0	6	1.025	0
요거트 파우더	78	오선자	0	0	1	0	6	1.025	3	0	0	1	0	6	1.025	0	0	0	1	0	6	1.015	0
요거트 파우더	37	임영숙	0	0	1	0	8	1.015	4	0	0	1	0	7.5	1.015	0	0	0	1	0	6.5	1.02	0
요거트 파우더	74	정영순	0	0	1	0	6	1.02	0	0	0	1	0	6	1.025	0	0	0	1	0	6	1.025	3
요거트 파우더	76	조수연	3	3	1	0	6	1.025	4	0	0	1	0	6	1.03	0	3	0	1	0	6	1.03	0
요거트 파우더	75	조애경	0	0	1	0	8.5	1.01	0	0	0	1	0	6	1.02	0	0	0	1	0	7.5	1.015	3
요거트 파우더	71	최상월	0	0	1	0	6	1.02	5	0	0	1	0	6	1.025	4	0	0	1	0	6	1.025	4
요거트 파우더	24	홍희자	2	0	1	0	6	1.025	0	5	0	1	3	6	1.025	0	5	0	1	2	6	1.025	0
요거트 파우더	49	황석순	0	0	1	0	6	1.015	5	0	0	1	2	7	1.015	4	0	0	1	2	6	1.02	5
요거트 파우더	94	황영숙	5	0	1	2	6	1.025	0	5	0	1	0	6	1.025	3	4	0	1	0	6	1.015	0
			0.722222	0.555556	1	0.5	6.58333	1.02056	2.33333	0.833333	0	1	0.5	6.47222	1.02028	1.38889	0.944444	0	1	0.666667	6.22222	1.02056	1.83333
			0	0	1	0	6	1.02	3	0	0	1	0	6	1.02	0	0	0	1	0	6	1.02	0
