# Supplementary material for: Different Reactions in Each Enterotype Depending on the Intake of Probiotic Yogurt Powder
Source: Microorganisms. 2021 Jun 11;9(6):1277. doi: 10.3390/microorganisms9061277 (PMC8230767; doi:10.3390/microorganisms9061277)
Supplement: Supplementary file 1 [file microorganisms-09-01277-s001.zip › microorganisms-1251211-supplementary/microorganisms-1251211 supplementary/Supplementary materials 3 (Safety parameter-Hematologic).xlsx]

## Sheet: Sheet1
Hematologic (Safety parameter)
Indices	1st (Before)		2nd (After)		3 rd (Washout)		1st vs 2nd	2nd vs 3rd	1st vs 3rd
	Mean	SD	Mean	SD	Mean	SD	P-value
Body mass index (kg/m2)	23.61	2.24	23.53	2.23	23.41	2.28	0.237	0.135	0.013
Systolic blood pressure (mmHg)	117.28	11.74	121.28	8.32	120.17	11.54	0.116	0.599	0.216
Diastolic blood pressure (mmHg)	72.82	8.95	76.06	9.92	76.33	8.1	0.077	0.842	0.019
WBC (103/uL)	5.6	0.88	5.8	0.93	5.98	0.95	0.243	0.492	0.054
RBC (106/uL)	4.38	0.4	4.33	0.31	4.36	0.32	0.115	0.862	0.295
HGB (g/dL)	13.29	1.01	13.24	0.87	13.31	0.89	0.612	0.891	0.933
HCT (%)	39.76	2.97	39.22	2.38	39.33	2.74	0.091	0.965	0.186
MCV (fL)	90.83	2.14	90.71	1.9	90.32	1.86	0.589	0.243	0.164
MCH (pg)	30.37	0.92	30.61	0.98	30.59	0.87	0.08	0.81	0
MCHC (g/dL)	33.44	0.6	33.77	0.81	33.88	0.48	0.054	0.568	0
PLT (103/uL)	245.89	62.48	256	60.72	247.65	60.88	0.13	0.281	0.68
RDW-SD (fL)	42.04	1.31	41.97	1.76	41.29	1.48	0.795	0.021	0.019
RDW-CV (%)	12.74	0.37	12.67	0.53	12.54	0.52	0.464	0.032	0.014
PDW (fL)	11.63	1.34	11.34	1.56	11.57	1.4	0.058	0.441	0.372
MPV (fL)	10.28	0.75	15.75	23.36	10.3	0.73	0.342	0.343	0.925
P-LCR (%)	26.99	6.51	25.98	6.87	27.03	6.5	0.06	0.288	0.751

## Sheet: Sheet2
Urine
Indices	1st (Before)	2nd (After)	3 rd (Washout)
	Mean	Mean	Mean
BLD	0	0	0
BIL	0	0	0
URO	1	1	1
KET	0	0	0
pH	6	6	6
S.G	1.02	1.02	1.02
LFU	0	0	0
