# Supplementary material for: Different Reactions in Each Enterotype Depending on the Intake of Probiotic Yogurt Powder
Source: Microorganisms. 2021 Jun 11;9(6):1277. doi: 10.3390/microorganisms9061277 (PMC8230767; doi:10.3390/microorganisms9061277)
Supplement: Supplementary file 1 [file microorganisms-09-01277-s001.zip › microorganisms-1251211-supplementary/microorganisms-1251211 supplementary/Supplementary materials 4 (Fecal type).xlsx]

## Sheet: Fecal type
Enterotype	DB no.	Fecal type				Indices	1st (Before)		2nd (After)		3rd (Washout)		1st vs 2nd	2nd vs 3rd
		1st	2nd	3rd			Mean	SD	Mean	SD	Mean	SD	P-value
B	42	5	4	7		B type	4.44444	0.684935	4	0.471405	4.22222	1.87248	0.157	0.666
B	31	3	4	1		P type	5.33333	0.471405	5	0.816497	4.66667	0.942809	0.655	0.317
B	33	4	5	5		R type	5.16667	0.408248	4.16667	0.408248	4.66667	1.0328	0.034	0.257
B	27	4	3	1
B	76	5	4	5
B	75	5	4	4
B	94	5	4	5
B	52	4	4	5
B	78	5	4	5
P	37	5	5	4
P	74	5	6	6
P	101	6	4	4
R	71	5	4	5
R	24	6	4	6
R	49	5	4	4
R	48	5	5	5
R	57	5	4	5
R	106	5	4	3
	Total average	4.83333	4.22222	4.44444
	Standard deviations (SD)	0.687184	0.628539	1.49897

## Sheet: Defecation
Enterotype	DB no.	Defecation			Indices	1st (Before)		2nd (After)		1st vs 2nd
		1st	2nd			Mean	SD	Mean	SD	P-value
B	42	5	5		B type	5.22222	1.47406	5.77778	1.47406	0.496
B	31	6	7		P type	6.66667	0.471405	6	1.41421	0.317
B	33	2	7		R type	6.16667	1.60208	6.16667	2.04124	1
B	27	5	7
B	76	4	4
B	75	6	5
B	94	7	7
B	52	7	7
B	78	5	3
P	37	6	4
P	74	7	7
P	101	7	7
R	71	7	7
R	24	7	7
R	49	7	7
R	48	3	2
R	57	7	7
R	106	6	7
	Total average	5.77778	5.94444
	Standard deviations (SD)	1.47406	1.61494
