# Supplementary material for: Different Reactions in Each Enterotype Depending on the Intake of Probiotic Yogurt Powder
Source: Microorganisms. 2021 Jun 11;9(6):1277. doi: 10.3390/microorganisms9061277 (PMC8230767; doi:10.3390/microorganisms9061277)
Supplement: Supplementary file 1 [file microorganisms-09-01277-s001.zip › microorganisms-1251211-supplementary/microorganisms-1251211 supplementary/Supplementary materials 5 (Bacteria).xlsx]

## Sheet: species
Reads count	Time ponit	1st																		2nd																		3rd
	Enterotype	R	B	B	B	P	B	R	R	B	R	R	P	B	B	B	B	P	R	R	B	B	B	P	B	R	R	B	R	R	P	B	B	B	B	P	R	R	B	B	B	P	B	R	R	B	R	R	P
Taxonomy	Taxon Name	DB no. 24	27	31	33	37	42	48	49	52	57	71	74	75	76	78	94	101	106	24	27	31	33	37	42	48	49	52	57	71	74	75	76	78	94	101	106	24	27	31	33	37	42	48	49	52	57	71	74
Bacteria;Actinobacteria;Actinobacteria_c;Bifidobacteriales;Bifidobacteriaceae;Bifidobacterium;Bifidobacterium adolescentis group	Bifidobacterium adolescentis group	3	0	1	391	103	1	259	1	3	388	1	7	588	0	776	2	85	310	1	0	1	31	121	0	1590	4	4	452	0	2	1310	0	1155	0	1791	550	0	1	0	88	71	0	308	2	1	184	0	1
Bacteria;Actinobacteria;Actinobacteria_c;Bifidobacteriales;Bifidobacteriaceae;Bifidobacterium;Bifidobacterium longum group	Bifidobacterium longum group	47	35	6	845	3	633	2357	1782	38	1204	0	27	252	0	535	527	105	379	39	58	65	399	112	55	4250	3126	10239	1790	4	14	184	0	1897	408	488	704	57	59	55	177	36	1	660	361	51	1378	0	26
Bacteria;Firmicutes;Clostridia;Clostridiales;Lachnospiraceae;Lachnospira;Lactobacillus rogosae group	Lactobacillus rogosae group	75	0	614	497	354	0	1	49	21	36	141	1	12	35	141	1	101	15	1010	136	1135	0	472	0	34	730	14	295	20	0	121	0	42	0	31	268	103	13	65	0	85	1	265	1	334	118	31	3
Bacteria;Firmicutes;Bacilli;Lactobacillales;Lactobacillaceae;Lactobacillus;Lactobacillus sakei group	Lactobacillus sakei group	2	0	3	1	12	1	2	0	0	3	3	0	0	0	0	13	37	0	5	0	0	0	1	34	0	1	0	29	2	18	49	0	0	124	32	60	0	0	11	7	0	0	0	18	0	108	1	13
Ratio	Time ponit	1st																		2nd																		3rd
	Enterotype	R	B	B	B	P	B	R	R	B	R	R	P	B	B	B	B	P	R	R	B	B	B	P	B	R	R	B	R	R	P	B	B	B	B	P	R	R	B	B	B	P	B	R	R	B	R	R	P
Taxonomy	Taxon Name	DB no. 24	27	31	33	37	42	48	49	52	57	71	74	75	76	78	94	101	106	24	27	31	33	37	42	48	49	52	57	71	74	75	76	78	94	101	106	24	27	31	33	37	42	48	49	52	57	71	74
Bacteria;Actinobacteria;Actinobacteria_c;Bifidobacteriales;Bifidobacteriaceae;Bifidobacterium;Bifidobacterium adolescentis group	Bifidobacterium adolescentis group	0.0044	0	0.0017	0.5705	0.1574	0.0014	0.3664	0.0016	0.0042	0.5973	0.0015	0.0106	0.9194	0	1.1225	0.003	0.114	0.4922	0.0015	0	0.0016	0.0429	0.1766	0	2.5492	0.0056	0.0051	0.667	0	0.0031	2.1634	0	1.6942	0	2.4075	0.7902	0	0.0014	0	0.1246	0.1198	0	0.44	0.0029	0.0015	0.2831	0	0.0015
Bacteria;Actinobacteria;Actinobacteria_c;Bifidobacteriales;Bifidobacteriaceae;Bifidobacterium;Bifidobacterium longum group	Bifidobacterium longum group	0.0695	0.0513	0.0102	1.2329	0.0046	0.9085	3.334	2.7741	0.0536	1.8535	0	0.041	0.394	0	0.7739	0.8007	0.1408	0.6018	0.0567	0.0825	0.1016	0.5526	0.1635	0.0977	6.814	4.3872	13.0621	2.6413	0.0067	0.0216	0.3039	0	2.7826	0.5746	0.656	1.0114	0.0834	0.0831	0.0897	0.2507	0.0607	0.0015	0.9429	0.5177	0.0764	2.1205	0	0.0387
Bacteria;Firmicutes;Clostridia;Clostridiales;Lachnospiraceae;Lachnospira;Lactobacillus rogosae group	Lactobacillus rogosae group	0.1109	0	1.0486	0.7252	0.5411	0	0.0014	0.0763	0.0296	0.0554	0.2158	0.0015	0.0188	0.0495	0.204	0.0015	0.1354	0.0238	1.4686	0.1934	1.7736	0	0.6889	0	0.0545	1.0245	0.0179	0.4353	0.0334	0	0.1998	0	0.0616	0	0.0417	0.385	0.1507	0.0183	0.106	0	0.1434	0.0015	0.3786	0.0014	0.5002	0.1816	0.0492	0.0045
Bacteria;Firmicutes;Bacilli;Lactobacillales;Lactobacillaceae;Lactobacillus;Lactobacillus sakei group	Lactobacillus sakei group	0.003	0	0.0051	0.0015	0.0183	0.0014	0.0028	0	0	0.0046	0.0046	0	0	0	0	0.0198	0.0496	0	0.0073	0	0	0	0.0015	0.0604	0	0.0014	0	0.0428	0.0033	0.0278	0.0809	0	0	0.1746	0.043	0.0862	0	0	0.0179	0.0099	0	0	0	0.0258	0	0.1662	0.0016	0.0194
B type (n = 9)	Taxonomy	Taxon Name	1st (Before)				2nd (After)				3rd (Washout)				Kruskal-Wallis H test
			Mean (Reads count)	SD (Reads count)	Mean (Ratio)	SD (Ratio)	Mean (Reads count)	SD (Reads count)	Mean (Ratio)	SD (Ratio)	Mean (Reads count)	SD (Reads count)	Mean (Ratio)	SD (Ratio)	p-value
	Bacteria;Actinobacteria;Actinobacteria_c;Bifidobacteriales;Bifidobacteriaceae;Bifidobacterium;Bifidobacterium adolescentis group	Bifidobacterium adolescentis group	195.778	307.379	0.26227	0.26227	277.889	511.653	0.434133	0.855587	126.667	280.104	0.247744	0.589667	0.89434
	Bacteria;Actinobacteria;Actinobacteria_c;Bifidobacteriales;Bifidobacteriaceae;Bifidobacterium;Bifidobacterium longum group	Bifidobacterium longum group	319	321.914	0.42764	0.42764	1478.33	3147.07	1.95084	4.25535	647.111	1163.95	1.15433	2.27056	0.7386
	Bacteria;Firmicutes;Clostridia;Clostridiales;Lachnospiraceae;Lachnospira;Lactobacillus rogosae group	Lactobacillus rogosae group	146.778	237.646	0.20772	0.20772	160.889	348.067	0.249589	0.577326	53.5556	107.721	0.0820667	0.161217	0.79463
	Bacteria;Firmicutes;Bacilli;Lactobacillales;Lactobacillaceae;Lactobacillus;Lactobacillus sakei group	Lactobacillus sakei group	2	4.24264	0.00278	0.00278	23	39.6821	0.0351	0.0608174	4.88889	6.25389	0.00785556	0.00976385	0.77306
P type (n = 3)	Taxonomy	Taxon Name	1st (Before)				2nd (After)				3rd (Washout)				Kruskal-Wallis H test
			Mean (Reads count)	SD (Reads count)	Mean (Ratio)	SD (Ratio)	Mean (Reads count)	SD (Reads count)	Mean (Ratio)	SD (Ratio)	Mean (Reads count)	SD (Reads count)	Mean (Ratio)	SD (Ratio)	p-value
	Bacteria;Actinobacteria;Actinobacteria_c;Bifidobacteriales;Bifidobacteriaceae;Bifidobacterium;Bifidobacterium adolescentis group	Bifidobacterium adolescentis group	70.6667	32.1299	70.6667	26.234	70.6667	32.1299	0.8624	1.3409	70.6667	32.1299	70.6667	32.1299	0.4911
	Bacteria;Actinobacteria;Actinobacteria_c;Bifidobacteriales;Bifidobacteriaceae;Bifidobacterium;Bifidobacterium longum group	Bifidobacterium longum group	65	51.0294	0.094	0.0615768	638	1000.3	0.280367	0.332955	44.3333	37.8594	44.3333	37.8594	0.56114
	Bacteria;Firmicutes;Clostridia;Clostridiales;Lachnospiraceae;Lachnospira;Lactobacillus rogosae group	Lactobacillus rogosae group	45	53.3292	0.0621333	0.0575765	204.667	250.219	0.243533	0.386262	91	104.043	91	104.043	0.73263
	Bacteria;Firmicutes;Bacilli;Lactobacillales;Lactobacillaceae;Lactobacillus;Lactobacillus sakei group	Lactobacillus sakei group	152	181.942	0.226	0.229417	167.667	264.016	0.0241	0.020996	202.333	277.289	202.333	277.289	0.61768
R type (n = 6)	Taxonomy	Taxon Name	1st (Before)				2nd (After)				3rd (Washout)				Kruskal-Wallis H test
			Mean (Reads count)	SD (Reads count)	Mean (Ratio)	SD (Ratio)	Mean (Reads count)	SD (Reads count)	Mean (Ratio)	SD (Ratio)	Mean (Reads count)	SD (Reads count)	Mean (Ratio)	SD (Ratio)	p-value
	Bacteria;Actinobacteria;Actinobacteria_c;Bifidobacteriales;Bifidobacteriaceae;Bifidobacterium;Bifidobacterium adolescentis group	Bifidobacterium adolescentis group	160.333	178.603	17.8285	17.8285	432.833	618.199	0.668917	0.988237	59.1667	27.5784	59.1667	27.5784	0.45795
	Bacteria;Actinobacteria;Actinobacteria_c;Bifidobacteriales;Bifidobacteriaceae;Bifidobacterium;Bifidobacterium longum group	Bifidobacterium longum group	961.5	977.706	1.42055	1.42055	1652.17	1741.13	2.48622	2.7053	120.833	137.463	0.175033	0.197504	0.60533
	Bacteria;Firmicutes;Clostridia;Clostridiales;Lachnospiraceae;Lachnospira;Lactobacillus rogosae group	Lactobacillus rogosae group	52.8333	50.3604	0.176933	0.176933	392.833	396.862	0.566883	0.569218	570.667	538.724	0.837133	0.812499	0.16901
	Bacteria;Firmicutes;Bacilli;Lactobacillales;Lactobacillaceae;Lactobacillus;Lactobacillus sakei group	Lactobacillus sakei group	1.66667	1.36626	0.00646667	0.00646667	16.1667	24.095	0.0235	0.0346841	87.1667	100.157	0.128083	0.143573	0.54062
[truncated: 6 more columns]
